# Supplementary material for: plethy: management of whole body plethysmography data in R
Source: BMC Bioinformatics. 2015 Apr 29;16(1):134. doi: 10.1186/s12859-015-0547-7 (PMC4434826; doi:10.1186/s12859-015-0547-7)
Supplement: Additional file 4 — Rnw file corresponding to Additional file 1. Rnw file used to produce the Additional file 1 PDF. The R code itself can be extracted using: R CMD Stangle plethy_supp.Rnw. [file 12859_2015_547_MOESM4_ESM.zip]

Archive with 1 entries (1 files):
- 3960694191513048_add4.rnw
